# Supplementary material for: Clinical Landscape and Rate of Exposure to Ilheus Virus: Insights from Systematic Review and Meta-Analysis
Source: Viruses. 2022 Dec 29;15(1):92. doi: 10.3390/v15010092 (PMC9861323; doi:10.3390/v15010092)
Supplement: Supplementary file 1 [file viruses-15-00092-s001.zip]

Archive with 1 entries (1 files):
- viruses-2073188-supplementary.pdf
